# Supplementary material for: Resolving mechanisms of immune‐mediated disease in primary CD4 T cells
Source: EMBO Mol Med. 2020 Apr 1;12(5):e12112. doi: 10.15252/emmm.202012112 (PMC7207160; doi:10.15252/emmm.202012112)
Supplement: Supplementary file 2 — Dataset EV1 [file EMMM-12-e12112-s002.xlsx]

## Sheet: Data
Region	Disease	SNP	Chr	Pos	Ref	Alt	Deepsea funsig	Deespsea funsig rank	Deepsea GWAS-probability	Deespsea GWAS-probability rank	RegulomeDB score	RegulomeDB score rank	Regulome category	MPRA meta.P bonferroni (stim. CD4 T cells)	MPRA rank
1	AS, PS	rs6759298	chr2	62568445	G	C	0.018722	2	0.47018	3	0.60906	3	4	1.52e-11	1
1	AS, PS	rs6759003	chr2	62559205	T	C	0.14071	8	0.50061	2	0.33118	10	6	1.92e-11	2
1	AS, PS	rs12991188	chr2	62554797	A	G	0.30125	10	0.28186	8	0.52415	7	5	2.38e-05	3
1	AS, PS	rs6752313	chr2	62554466	A	G	0.11387	7	0.039814	13	0.6751	2	2b	0.00410091	4
1	AS, PS	rs10865331	chr2	62551472	A	G	0.093539	6	0.22728	10	0.13454	11	5	0.0123589	5
1	AS, PS	rs36059714	chr2	62556484	T	TA	0.086107	5	0.3531	5	0.13454	11	5	0.0412084	6
1	AS, PS	rs13024541	chr2	62555737	T	C	0.32159	12	0.41823	4	0.58955	4	5	0.314119	7
1	AS, PS	rs4672507	chr2	62570573	T	A	0.08255	4	0.34914	6	0.79729	1	3a	1	8
1	AS, PS	rs13014154	chr2	62575443	A	G	0.30547	11	0.17235	12	0.58955	4	5	1	8
1	AS, PS	rs13001372	chr2	62568221	A	G	0.0075543	1	0.61372	1	0.55436	6	1f	1	8
1	AS, PS	rs4672505	chr2	62560332	A	G	0.024036	3	0.30676	7	0.4975	8	2b	1	8
1	AS, PS	rs11679753	chr2	62552321	A	G	0.21619	9	0.1803	11	0.37421	9	3a	1	8
1	AS, PS	rs201444219	chr2	62585141	A	AT	0.51754	13	0.23316	9	0	13	6	1	8
2	AS, PSC, UC, CD	rs9977672	chr21	40463283	G	A	0.13628	9	0.64821	4	0.52	12	5	6.32e-11	1
2	AS, PSC, UC, CD	rs71184661	chr21	40464760	CCTGTAATCCCA	C	0.12102	7	0.062885	13	0.60906	2	4	1.28e-09	2
2	AS, PSC, UC, CD	rs9808651	chr21	40466468	G	A	0.061171	3	0.77893	2	0.60906	2	4	4.75e-09	3
2	AS, PSC, UC, CD	rs2836878	chr21	40465534	G	A	0.27242	11	0.43434	9	0.60906	2	4	5.22e-09	4
2	AS, PSC, UC, CD	rs4817986	chr21	40465512	G	T	0.13135	8	0.60201	5	0.60906	2	4	2.66e-05	5
2	AS, PSC, UC, CD	rs4817987	chr21	40465901	C	T	0.45014	13	0.59733	6	0.18412	13	7	9.94e-05	6
2	AS, PSC, UC, CD	rs4817984	chr21	40465066	C	A	0.39755	12	0.26758	11	0.57565	11	3a	0.000227832	7
2	AS, PSC, UC, CD	rs4817988	chr21	40468838	G	A	0.060122	2	0.33774	10	0.60906	2	4	0.0356094	8
2	AS, PSC, UC, CD	rs2836882	chr21	40466570	G	A	0.0052761	1	0.82153	1	0.60906	2	4	0.118047	9
2	AS, PSC, UC, CD	rs4817983	chr21	40464924	G	C	0.098237	5	0.12619	12	0.58955	10	5	0.390191	10
2	AS, PSC, UC, CD	rs2836881	chr21	40466299	G	T	0.066646	4	0.64968	3	0.79729	1	3a	1	11
2	AS, PSC, UC, CD	rs2836883	chr21	40466744	G	A	0.27211	10	0.4344	8	0.60906	2	4	1	11
2	AS, PSC, UC, CD	rs2836884	chr21	40467643	T	C	0.098855	6	0.51669	7	0.60906	2	4	1	11
3	RA	rs7544568	chr1	38639208	G	A	0.097023	3	0.57465	3	0.64885	1	2b	1.1e-08	1
3	RA	rs12140275	chr1	38633879	A	T	0.41673	9	0.26492	7	0.34125	3	6	0.000776375	2
3	RA	rs12131057	chr1	38624129	G	A	0.11028	4	0.40451	6	0.13454	5	5	0.0104935	3
3	RA	rs7553012	chr1	38644861	C	A	0.075367	2	0.54641	4	0.13454	5	5	0.0112015	4
3	RA	rs883220	chr1	38616871	C	A	0.062963	1	0.71273	1	0.60906	2	4	0.019793	5
3	RA	rs7540342	chr1	38622268	T	C	0.28881	7	0.58984	2	0	9	5	0.144516	6
3	RA	rs2045791	chr1	38635692	C	T	0.32917	8	0.071681	9	0.18412	4	7	1	7
3	RA	rs2085993	chr1	38614867	G	A	0.21566	5	0.23408	8	0.13454	5	5	1	7
3	RA	rs2045793	chr1	38635462	A	G	0.24841	6	0.46879	5	0.13454	5	5	1	7
4	RA, CeD, UC, CD, SLE, T1D	rs6927172	chr6	138002175	C	G	0.0029349	1	0.62538	2	0.59057	4	2b	1.91e-05	1
4	RA, CeD, UC, CD, SLE, T1D	rs62432712	chr6	137964697	A	G	0.15514	6	0.36157	7	0.97858	2	5	0.000209365	2
4	RA, CeD, UC, CD, SLE, T1D	rs6933404	chr6	137959235	T	C	0.15521	7	0.62532	3	0.13454	8	5	0.0180676	3
4	RA, CeD, UC, CD, SLE, T1D	rs928722	chr6	137973832	C	T	0.095283	4	0.4522	5	0.34125	7	6	0.0327108	4
4	RA, CeD, UC, CD, SLE, T1D	rs11757201	chr6	138003822	G	C	0.11176	5	0.10009	9	0.58955	5	5	0.0509701	5
4	RA, CeD, UC, CD, SLE, T1D	rs6920220	chr6	138006504	G	A	0.028814	2	0.68354	1	0.98162	1	5	1	6
4	RA, CeD, UC, CD, SLE, T1D	rs35926684	chr6	137999562	GA	G	0.093702	3	0.31299	8	0.67679	3	5	1	6
4	RA, CeD, UC, CD, SLE, T1D	rs2327832	chr6	137973068	A	G	0.22935	9	0.45044	6	0.55442	6	2b	1	6
4	RA, CeD, UC, CD, SLE, T1D	rs17264332	chr6	138005515	A	G	0.19707	8	0.55719	4	0	9	5	1	6
6	T1D	rs2714837	chr4	166572648	G	T	0.20675	11	0.52236	5	0.13454	17	5	7.72e-13	1
6	T1D	rs2611215	chr4	166574267	A	G	0.040662	1	0.6172	1	1	1	3a	3.12e-08	2
6	T1D	rs2714828	chr4	166565849	G	C	0.060113	2	0.45579	7	0.18412	6	7	6.13e-08	3
6	T1D	rs2714829	chr4	166567707	A	G	0.08339	3	0.49962	6	0.18412	6	7	8.32e-07	4
6	T1D	rs2611216	chr4	166572484	C	T	0.16895	7	0.60558	2	0.60906	2	4	1.75e-06	5
6	T1D	rs1246906	chr4	166558981	C	G	0.27612	16	0.23087	20	0.18412	6	7	0.000240913	6
6	T1D	rs2253129	chr4	166564089	A	G	0.21829	12	0.5364	3	0.18412	6	7	0.00294705	7
6	T1D	rs1246904	chr4	166560583	A	T	0.25881	15	0.25345	18	0.18412	6	7	0.00804005	8
6	T1D	rs2714834	chr4	166568732	A	C	0.18874	9	0.32521	14	0.18412	6	7	0.014746	9
6	T1D	rs5863763	chr4	166563985	A	AT	0.35866	17	0.34704	13	0	20	6	0.0359457	10
6	T1D	rs2714833	chr4	166567947	G	A	0.16027	6	0.32375	15	0.35072	5	6	0.079039	11
6	T1D	rs2322266	chr4	166564417	C	T	0.20487	10	0.2918	17	0.18412	6	7	0.19709	12
6	T1D	rs2714839	chr4	166574759	C	T	0.43853	20	0.39257	9	0.18412	6	7	0.324123	13
6	T1D	rs2611219	chr4	166570869	T	C	0.17041	8	0.38415	11	0.3675	4	5	0.839227	14
6	T1D	rs11451709	chr4	166567840	A	AT	0.43652	19	0.38938	10	0.5295	3	6	1	15
6	T1D	rs2611221	chr4	166569387	A	C	0.15426	5	0.37	12	0.18412	6	7	1	15
6	T1D	rs6536925	chr4	166561920	C	A	0.23246	13	0.29577	16	0.18412	6	7	1	15
6	T1D	rs2611211	chr4	166575439	C	T	0.41343	18	0.53083	4	0.15828	16	5	1	15
6	T1D	rs4511957	chr4	166565409	G	A	0.15027	4	0.45114	8	0.07	18	6	1	15
6	T1D	rs11378254	chr4	166574881	A	AT	0.24977	14	0.2519	19	0.027	19	6	1	15
7	T1D	rs7143957	chr14	98486622	T	C	0.073958	13	0.46936	29	0.41972	2	5	7.76e-16	1
7	T1D	rs2895665	chr14	98486373	T	C	0.052573	12	0.55269	20	0.43933	1	5	3.88e-14	2
7	T1D	rs1988588	chr14	98487507	T	A	0.26327	33	0.16049	36	0.18412	9	7	4.3e-10	3
7	T1D	rs28480229	chr14	98494678	A	C	0.019898	5	0.51302	23	0.13454	19	5	6.47e-08	4
7	T1D	rs147955926	chr14	98488604	CTT	C	0.16394	27	0.56011	19	not in regulomeDB	NA	not in regulomeDB	1.19e-07	5
7	T1D	rs10138574	chr14	98485515	A	G	0.07862	14	0.6649	11	0.13454	19	5	3.14e-07	6
7	T1D	rs10137906	chr14	98490569	G	A	0.21871	32	0.509	24	0.23675	6	6	2.2e-06	7
7	T1D	rs922408	chr14	98486120	G	A	0.078629	15	0.66726	9	0.13454	19	5	1.76e-05	8
7	T1D	rs71106590	chr14	98494276	TCCC	T	0.14287	23	0.53535	21	0.33738	3	5	3.02e-05	9
7	T1D	rs10142119	chr14	98486545	G	A	0.038926	8	0.60386	17	0	36	5	7.23e-05	10
7	T1D	rs143023056	chr14	98492598	CAGAT	C	0.033797	7	0.18447	35	0.005	35	5	0.000361446	11
7	T1D	rs1456988	chr14	98488007	G	T	0.046561	10	0.68456	5	0.13454	19	5	0.000454453	12
7	T1D	rs7144501	chr14	98495938	G	A	0.050711	11	0.47175	28	0.13454	19	5	0.000570259	13
7	T1D	rs11628807	chr14	98485111	T	G	0.017404	4	0.67458	7	0.13454	19	5	0.00227927	14
7	T1D	rs11622689	chr14	98496560	G	T	0.12053	22	0.67988	6	0.18412	9	7	0.00250349	15
7	T1D	rs3902659	chr14	98487447	G	A	0.21688	31	0.024228	38	0.02167	34	6	0.00279244	16
7	T1D	rs11160429	chr14	98485440	G	C	0.1949	30	0.46347	30	0.06459	33	5	0.00377261	17
7	T1D	rs1350277	chr14	98492843	C	T	0.36545	38	0.50011	25	0.29759	5	5	0.00611493	18
7	T1D	rs10134419	chr14	98487587	T	C	0.16292	26	0.42833	32	0.18412	9	7	0.012658	19
7	T1D	rs922407	chr14	98486053	G	A	0.094564	17	0.64556	12	0.20233	8	5	0.0289026	20
7	T1D	rs7148853	chr14	98487763	A	T	0.1195	21	0.51333	22	0.18412	9	7	0.0322563	21
7	T1D	rs10150955	chr14	98485583	T	C	0.34181	36	0.47536	27	0.32576	4	5	0.0327267	22
7	T1D	rs4900384	chr14	98498951	A	G	0.0083818	2	0.72876	1	0.13454	19	5	0.0377732	23
7	T1D	rs34688042	chr14	98492365	CT	C	0.34943	37	0.26534	34	0.14776	18	5	0.0482509	24
7	T1D	rs1350276	chr14	98489408	A	G	0.17913	28	0.62108	15	0.13454	19	5	0.0539571	25
7	T1D	rs1456990	chr14	98488886	A	G	0.095083	19	0.60585	16	0.18412	9	7	0.0748984	26
7	T1D	rs1350275	chr14	98489306	T	G	0.19236	29	0.6873	4	0	36	5	0.549129	27
7	T1D	rs922406	chr14	98486020	T	C	0.15592	25	0.71789	3	0.13454	19	5	0.661157	28
7	T1D	rs10138885	chr14	98485820	A	G	0.006339	1	0.72843	2	0.13454	19	5	0.83178	29
7	T1D	rs1456989	chr14	98488804	T	C	0.1071	20	0.41414	33	0.23589	7	5	1	30
7	T1D	rs7143039	chr14	98486883	A	G	0.079582	16	0.67262	8	0.18412	9	7	1	30
7	T1D	rs8011031	chr14	98487343	G	A	0.28489	34	0.11939	37	0.18412	9	7	1	30
7	T1D	rs10138969	chr14	98485805	C	G	0.022447	6	0.62585	14	0.18412	9	7	1	30
7	T1D	rs4144155	chr14	98491332	A	G	0.094955	18	0.66664	10	0.17046	17	6	1	30
7	T1D	rs11628876	chr14	98485308	T	A	0.039699	9	0.63382	13	0.13454	19	5	1	30
7	T1D	rs922409	chr14	98486231	G	A	0.29437	35	0.44863	31	0.13454	19	5	1	30
7	T1D	rs4383076	chr14	98485127	A	T	0.012697	3	0.49698	26	0.13454	19	5	1	30
7	T1D	rs36025852	chr14	98496132	G	A	0.15389	24	0.59349	18	0.09069	32	6	1	30
8	ATD	rs17367780	chr2	12648662	C	A	0.41479	12	0.50085	10	0.36782	6	6	1.02e-10	1
8	ATD	rs6761554	chr2	12632989	C	A	0.22156	7	0.27854	12	0.597	4	5	6.09e-09	2
8	ATD	rs881429	chr2	12648174	T	C	0.1452	3	0.67203	4	0	12	5	6.47e-06	3
8	ATD	rs59444906	chr2	12648693	CTTTAT	C	0.17014	5	0.51486	8	0.18412	7	7	0.0452051	4
8	ATD	rs1534422	chr2	12640741	G	A	0.2317	9	0.69514	3	0.60906	3	4	0.0792121	5
8	ATD	rs1534423	chr2	12640838	G	A	0.33775	11	0.5328	7	0.97858	1	5	1	6
8	ATD	rs1569120	chr2	12642746	G	A	0.09439	2	0.71484	2	0.89277	2	3a	1	6
8	ATD	rs6432305	chr2	12636811	G	A	0.22615	8	0.53679	6	0.58955	5	5	1	6
8	ATD	rs1569121	chr2	12645559	G	A	0.16617	4	0.50679	9	0.18412	7	7	1	6
8	ATD	rs1534428	chr2	12643443	C	T	0.029322	1	0.77429	1	0.18412	7	7	1	6
8	ATD	rs1534429	chr2	12644323	G	A	0.19367	6	0.60928	5	0.18412	7	7	1	6
8	ATD	rs1358426	chr2	12637437	A	G	0.255	10	0.44971	11	0.13454	11	5	1	6
9	ATD, vitiligo	rs12575636	chr11	95311260	T	G	0.26058	3	0.43747	3	0.60906	2	4	3.69e-07	1
9	ATD, vitiligo	rs11021232	chr11	95320808	T	C	0.20533	2	0.4642	2	0.67385	1	6	1	2
9	ATD, vitiligo	rs4409785	chr11	95311422	T	C	0.010281	1	0.61226	1	0.60906	2	4	1	2
10	UC, CD, MS	rs34421390	chr6	14716413	T	G	0.016094	3	0.088581	44	0.13454	32	5	7.08e-36	1
10	UC, CD, MS	rs57696775	chr6	14714722	C	CCTT	0.3007	41	0.31772	39	0.84623	2	3a	2.28e-10	2
10	UC, CD, MS	rs1314114	chr6	14719243	C	T	0.20444	31	0.67984	5	0.23589	27	5	8.31e-10	3
10	UC, CD, MS	rs1267487	chr6	14720375	G	A	0.20385	30	0.57716	22	0.58955	20	5	9.37e-10	4
10	UC, CD, MS	rs13197778	chr6	14724910	T	C	0.16988	26	0.64193	13	0.69102	5	3a	1.18e-09	5
10	UC, CD, MS	rs35503688	chr6	14716411	G	GC	0.12378	19	0.42466	34	0.13454	32	5	1.31e-07	6
10	UC, CD, MS	rs1267490	chr6	14717463	G	A	0.047232	9	0.63331	15	0.60906	9	4	3.94e-07	7
10	UC, CD, MS	rs17119	chr6	14719496	G	A	0.29546	40	0.61291	19	0	42	5	1.18e-06	8
10	UC, CD, MS	rs2024831	chr6	14714864	G	A	0.51279	44	0.52163	28	0.65649	6	3a	1.84e-05	9
10	UC, CD, MS	rs1267501	chr6	14715257	T	C	0.26556	37	0.62922	16	0.13454	32	5	8.57e-05	10
10	UC, CD, MS	rs1267495	chr6	14716037	C	T	0.1043	14	0.67238	7	0.13454	32	5	0.00183938	11
10	UC, CD, MS	rs9370776	chr6	14724694	T	C	0.1393	22	0.60947	20	0.313	26	5	0.00422393	12
10	UC, CD, MS	rs71552794	chr6	14731210	GA	G	0.0057721	1	0.70552	1	0.96117	1	5	0.00439668	13
10	UC, CD, MS	rs7750910	chr6	14723543	G	C	0.084593	13	0.36153	37	0.60906	9	4	0.00471673	14
10	UC, CD, MS	rs7757476	chr6	14711961	G	A	0.20089	29	0.21961	42	0.60906	9	4	0.00604275	15
10	UC, CD, MS	rs5874487	chr6	14724488	T	TA	0.21702	32	0.61443	18	0.58955	20	5	0.00667512	16
10	UC, CD, MS	rs9367849	chr6	14724982	C	G	0.027385	5	0.65022	11	0.60906	9	4	0.0123401	17
10	UC, CD, MS	rs9349957	chr6	14723743	C	T	0.14889	23	0.44907	33	0.47043	25	3a	0.0183897	18
10	UC, CD, MS	rs11417299	chr6	14732040	A	AG	0.026603	4	0.55691	25	0.49737	24	3a	0.0214571	19
10	UC, CD, MS	rs2144683	chr6	14717515	C	G	0.21914	33	0.547	27	0.60906	9	4	0.0237783	20
10	UC, CD, MS	rs1267505	chr6	14714195	C	T	0.1223	18	0.5564	26	0.18412	28	7	0.0579208	21
10	UC, CD, MS	rs1267500	chr6	14715825	C	T	0.15303	24	0.66023	9	0.18412	28	7	0.112171	22
10	UC, CD, MS	rs35369477	chr6	14721533	C	CA	0.035359	7	0.65934	10	0.59	19	2c	0.178391	23
10	UC, CD, MS	rs55752354	chr6	14715418	TC	T	0.028901	6	0.66802	8	0.18297	30	5	0.1841	24
10	UC, CD, MS	rs1267489	chr6	14719710	T	C	0.040871	8	0.51006	29	0.60906	9	4	0.232012	25
10	UC, CD, MS	rs9370774	chr6	14721897	T	C	0.13031	20	0.677	6	0.57268	22	3a	0.478972	26
10	UC, CD, MS	rs1267497	chr6	14715956	C	A	0.11391	16	0.63547	14	0.00545	41	5	0.690458	27
10	UC, CD, MS	6:14734341	chr6	14734341	C	CAGA	0.055686	10	0.57633	23	not in regulomeDB	NA	not in regulomeDB	1	28
10	UC, CD, MS	rs1267488	chr6	14719994	G	A	0.11765	17	0.62166	17	0.761	3	2c	1	28
10	UC, CD, MS	rs9370777	chr6	14725236	A	G	0.42164	42	0.39453	36	0.70302	4	3a	1	28
10	UC, CD, MS	rs13209328	chr6	14724913	C	A	0.10999	15	0.55738	24	0.63048	7	3a	1	28
10	UC, CD, MS	rs1267494	chr6	14716210	G	C	0.064268	12	0.69774	2	0.62527	8	6	1	28
10	UC, CD, MS	rs1267491	chr6	14716841	C	T	0.28594	39	0.48516	31	0.60906	9	4	1	28
10	UC, CD, MS	rs9370775	chr6	14723750	T	C	0.28116	38	0.32721	38	0.60906	9	4	1	28
10	UC, CD, MS	rs2144684	chr6	14717514	A	T	0.1725	27	0.46949	32	0.60906	9	4	1	28
10	UC, CD, MS	rs62389638	chr6	14733033	T	C	0.013574	2	0.50697	30	0.60906	9	4	1	28
10	UC, CD, MS	rs7776010	chr6	14723608	T	C	0.16938	25	0.2868	41	0.50689	23	3a	1	28
10	UC, CD, MS	rs144366639	chr6	14715029	A	ATATT	0.23286	34	0.2092	43	0.15	31	6	1	28
10	UC, CD, MS	rs1267493	chr6	14716354	T	C	0.2389	35	0.64351	12	0.13454	32	5	1	28
10	UC, CD, MS	rs1267496	chr6	14716017	G	C	0.057133	11	0.59213	21	0.13454	32	5	1	28
10	UC, CD, MS	rs9349956	chr6	14718260	A	C	0.42873	43	0.42315	35	0.13454	32	5	1	28
10	UC, CD, MS	rs1267492	chr6	14716477	T	C	0.19626	28	0.28985	40	0.13454	32	5	1	28
10	UC, CD, MS	rs1267498	chr6	14715910	T	C	0.137	21	0.68745	4	0.13454	32	5	1	28
10	UC, CD, MS	rs1267499	chr6	14715882	T	C	0.25807	36	0.69356	3	0	42	6	1	28
11	UC, CD	rs4486162	chr8	130613103	A	G	0.13309	9	0.20579	24	0.53	12	5	1.25e-19	1
11	UC, CD	rs1579555	chr8	130614762	A	G	0.19645	15	0.42845	10	0.13454	23	5	1.3e-07	2
11	UC, CD	rs28854585	chr8	130613193	A	G	0.43298	26	0.26733	22	0.58955	9	5	1.66e-07	3
11	UC, CD	rs2395905	chr8	130610739	T	C	0.46402	28	0.41371	13	0.18412	17	7	2.64e-05	4
11	UC, CD	rs201913843	chr8	130618025	C	T	0.34175	21	0.34554	17	0.18412	17	7	6.66e-05	5
11	UC, CD	rs35389394	chr8	130621254	C	T	0.11791	7	0.50048	8	0.00667	27	6	7.77e-05	6
11	UC, CD	rs4291235	chr8	130615549	T	C	0.37671	23	0.20066	25	0.18412	17	7	9.05e-05	7
11	UC, CD	rs13277237	chr8	130604563	G	A	0.0043473	1	0.8127	1	0.70883	3	2b	0.00166327	8
11	UC, CD	rs13276769	chr8	130620119	G	A	0.36175	22	0.21105	23	0	28	5	0.00261632	9
11	UC, CD	rs13280084	chr8	130613499	T	G	0.25526	18	0.31201	21	0.13454	23	5	0.0160892	10
11	UC, CD	rs6989110	chr8	130615852	T	C	0.30688	19	0.42432	11	0.42363	14	3a	0.125992	11
11	UC, CD	rs28500514	chr8	130609068	T	C	0.13418	10	0.37806	15	0.05038	26	5	0.388753	12
11	UC, CD	rs2163952	chr8	130610389	C	T	0.25456	17	0.3429	19	0.20233	15	5	0.653976	13
11	UC, CD	rs10098310	chr8	130613614	G	A	0.39721	24	0.42014	12	0.13454	23	5	0.888029	14
11	UC, CD	rs138055825	chr8	130618080	C	T	0.096648	5	0.31673	20	0.97858	1	5	1	15
11	UC, CD	rs10107630	chr8	130603635	C	T	0.15649	11	0.66768	2	0.75409	2	3a	1	15
11	UC, CD	rs12544501	chr8	130605931	T	C	0.090417	4	0.58535	4	0.66864	4	3a	1	15
11	UC, CD	rs2217715	chr8	130615008	C	A	0.24045	16	0.17529	27	0.65422	5	6	1	15
11	UC, CD	rs10103048	chr8	130602281	A	C	0.073407	2	0.62493	3	0.60906	6	4	1	15
11	UC, CD	rs4407843	chr8	130609368	A	C	0.1113	6	0.3825	14	0.60906	6	4	1	15
11	UC, CD	rs55964818	chr8	130605871	T	C	0.13039	8	0.54251	7	0.60906	6	4	1	15
11	UC, CD	rs1865223	chr8	130606476	G	T	0.18583	12	0.56179	6	0.58955	9	5	1	15
11	UC, CD	rs59697075	chr8	130618150	C	T	0.44434	27	0.36062	16	0.58955	9	5	1	15
11	UC, CD	rs2395902	chr8	130612087	T	G	0.18776	13	0.1538	28	0.49945	13	5	1	15
11	UC, CD	rs4480083	chr8	130609320	C	T	0.18788	14	0.42975	9	0.191	16	5	1	15
11	UC, CD	rs2395906	chr8	130610793	G	A	0.31497	20	0.34486	18	0.18412	17	7	1	15
11	UC, CD	rs7341546	chr8	130618511	A	T	0.41579	25	0.19646	26	0.18412	17	7	1	15
11	UC, CD	rs1991866	chr8	130624105	G	C	0.089737	3	0.57421	5	0.18068	22	5	1	15
12	MS	rs2466028	chr8	128200556	T	C	0.18881	15	0.63826	6	0.60906	7	4	1.43e-10	1
12	MS	rs149782417	chr8	128195335	G	A	0.12248	7	0.3013	14	0.48197	14	5	5.81e-05	2
12	MS	rs897586	chr8	128193294	G	A	0.13658	10	0.30807	13	0.63123	6	5	0.000111713	3
12	MS	rs1021955	chr8	128203973	A	G	0.090811	3	0.69255	3	0.84623	5	3a	0.000225141	4
12	MS	rs35038261	chr8	128187874	GA	G	0.14266	12	0.39383	8	0.99	2	5	0.000421162	5
12	MS	rs2456453	chr8	128201359	C	T	0.126	8	0.69322	2	0.60906	7	4	0.00115151	6
12	MS	rs2466030	chr8	128207138	T	C	0.048361	2	0.67425	4	0.13454	17	5	0.0547714	7
12	MS	rs2124594	chr8	128195259	T	C	0.14073	11	0.31493	12	0.51513	12	5	0.0559649	8
12	MS	rs2456450	chr8	128196360	A	G	0.09961	5	0.39241	9	0.18412	16	7	0.243759	9
12	MS	rs2456451	chr8	128196627	G	A	0.16591	14	0.13061	17	1	1	5	1	10
12	MS	rs140099016	chr8	128195334	T	C	0.097778	4	0.21461	16	0.87971	3	5	1	10
12	MS	rs35006079	chr8	128206586	G	A	0.21223	16	0.38912	10	0.8485	4	6	1	10
12	MS	rs2445610	chr8	128197088	A	G	0.0054806	1	0.72588	1	0.60906	7	4	1	10
12	MS	rs1020700	chr8	128200052	A	T	0.15114	13	0.63989	5	0.60906	7	4	1	10
12	MS	rs1021954	chr8	128203857	A	G	0.1302	9	0.59512	7	0.60906	7	4	1	10
12	MS	rs2456449	chr8	128192981	A	G	0.37381	17	0.35289	11	0.49737	13	3a	1	10
12	MS	rs2392738	chr8	128195337	C	T	0.11397	6	0.29006	15	0.38796	15	5	1	10
13	MS	rs388368	chr3	28076257	T	C	0.12007	8	0.6259	4	0.18412	10	7	1.5e-13	1
13	MS	rs338611	chr3	28078979	A	G	0.043527	3	0.80109	2	0.16883	13	5	1.14e-09	2
13	MS	rs1813375	chr3	28078571	G	T	0.0043508	1	0.92801	1	0.60906	2	4	4.88e-07	3
13	MS	rs438613	chr3	28072086	T	C	0.16334	9	0.57201	7	0.13454	14	5	5e-07	4
13	MS	rs338603	chr3	28068394	T	C	0.10551	7	0.24684	13	0.58955	4	5	0.000176127	5
13	MS	rs170934	chr3	28079085	C	T	0.30449	13	0.61758	5	0.58955	4	5	0.000303721	6
13	MS	rs427221	chr3	28075985	T	C	0.24712	12	0.46034	8	0.24222	9	6	0.000393508	7
13	MS	rs669607	chr3	28071444	A	C	0.045297	4	0.60945	6	0	15	5	0.000415253	8
13	MS	rs388448	chr3	28075627	C	G	0.073842	5	0.11922	14	0.18412	10	7	0.00201916	9
13	MS	rs398390	chr3	28074673	T	C	0.23607	11	0.065549	15	0.60906	2	4	0.0249021	10
13	MS	rs427289	chr3	28073021	C	T	0.19827	10	0.40896	9	0.18412	10	7	0.810469	11
13	MS	rs819991	chr3	28075170	G	T	0.39875	14	0.28309	11	0.63123	1	5	1	12
13	MS	rs173082	chr3	28078932	T	C	0.034147	2	0.75604	3	0.58955	4	5	1	12
13	MS	rs432888	chr3	28072443	A	C	0.41268	15	0.34954	10	0.44483	7	6	1	12
13	MS	rs413544	chr3	28074084	A	G	0.092449	6	0.26466	12	0.35945	8	5	1	12
15	AS	rs2202528	chr5	40531620	G	C	0.043524	1	0.57854	2	0.28529	12	5	5.64e-07	1
15	AS	rs70985398	chr5	40599806	C	CTTTTG	0.12085	4	0.58183	1	0.16346	18	6	0.000708826	2
15	AS	rs10941519	chr5	40619755	C	T	0.14409	5	0.53938	3	0.64596	2	5	0.233787	3
15	AS	rs10941516	chr5	40522212	A	G	0.12082	3	0.45156	4	0.70497	1	4	1	4
15	AS	rs12186979	chr5	40524860	A	G	0.10075	2	0.3599	5	0.58955	6	5	1	4
16	UC, CD	rs1736145	chr21	16811996	T	C	0.016013	2	0.73187	4	0.01	38	5	4.06e-13	1
16	UC, CD	rs1297265	chr21	16817051	A	G	0.10991	22	0.51997	22	0.76267	6	2a	6.09e-13	2
16	UC, CD	rs1736137	chr21	16806695	A	G	0.085178	14	0.38857	27	0.60906	9	4	2.64e-11	3
16	UC, CD	rs1736157	chr21	16828235	G	C	0.091921	18	0.24479	32	0.63742	8	3a	2.95e-08	4
16	UC, CD	rs71183480	chr21	16807401	A	AATAGAC	0.093657	19	0.71381	6	0.55195	18	6	3.47e-08	5
16	UC, CD	rs1297260	chr21	16812599	C	T	0.11253	23	0.61632	13	0.60906	9	4	9.2e-07	6
16	UC, CD	rs148317090	chr21	16814257	AAATCTT	A	0.02138	3	0.77893	3	0.39931	23	5	2.04e-05	7
16	UC, CD	rs1736013	chr21	16804330	G	C	0.039993	6	0.21312	34	0.01689	37	5	3.75e-05	8
16	UC, CD	rs1736150	chr21	16814877	G	A	0.24134	32	0.040996	38	0.45917	20	5	0.000116709	9
16	UC, CD	rs35180532	chr21	16825137	A	AT	0.3407	36	0.28986	31	0.49716	19	6	0.0144842	10
16	UC, CD	rs1736142	chr21	16810394	G	A	0.041713	9	0.71808	5	0.41199	22	2b	0.0199496	11
16	UC, CD	rs1297255	chr21	16804367	C	T	0.064948	11	0.46825	26	0.13454	32	5	0.0245773	12
16	UC, CD	rs1736144	chr21	16811482	G	C	0.077511	12	0.55215	20	0.22547	26	6	0.0526844	13
16	UC, CD	rs991774	chr21	16811110	A	G	0.040451	7	0.64289	10	0.79101	4	5	0.0670843	14
16	UC, CD	rs1736140	chr21	16809911	T	A	0.33325	35	0.53596	21	0.18412	29	7	0.15603	15
16	UC, CD	rs1297263	chr21	16814655	A	C	0.14952	26	0.69266	7	0.13454	32	5	0.202576	16
16	UC, CD	rs1297264	chr21	16816017	A	G	0.041244	8	0.61149	14	0.60906	9	4	0.537614	17
16	UC, CD	rs972010	chr21	16807029	T	C	0.090136	17	0.042885	37	1	1	5	1	18
16	UC, CD	rs1297261	chr21	16812623	T	C	0.080435	13	0.63315	12	0.98262	2	3a	1	18
16	UC, CD	rs1297262	chr21	16812630	C	T	0.1624	27	0.58228	16	0.87264	3	3a	1	18
16	UC, CD	rs1736023	chr21	16812882	C	T	0.13262	24	0.51459	23	0.77152	5	5	1	18
16	UC, CD	rs1736143	chr21	16810697	T	C	0.010575	1	0.57716	18	0.72379	7	5	1	18
16	UC, CD	rs1297258	chr21	16806709	C	T	0.13611	25	0.38388	28	0.60906	9	4	1	18
16	UC, CD	rs1297257	chr21	16806607	A	G	0.28867	33	0.35704	29	0.60906	9	4	1	18
16	UC, CD	rs1297256	chr21	16805676	C	T	0.045272	10	0.58065	17	0.60906	9	4	1	18
16	UC, CD	rs1736020	chr21	16812552	C	A	0.096196	20	0.56901	19	0.60906	9	4	1	18
16	UC, CD	rs1297259	chr21	16807749	A	G	0.16899	28	0.63598	11	0.58955	16	5	1	18
16	UC, CD	rs1736147	chr21	16813053	G	A	0.23117	31	0.59576	15	0.58955	16	5	1	18
16	UC, CD	rs1736034	chr21	16823258	T	A	0.43284	37	0.23949	33	0.44483	21	6	1	18
16	UC, CD	rs1736148	chr21	16813212	T	C	0.039944	5	0.78414	2	0.3775	24	5	1	18
16	UC, CD	rs1736018	chr21	16808220	A	G	0.034317	4	0.78984	1	0.36297	25	6	1	18
16	UC, CD	rs35948169	chr21	16809072	AT	A	0.10273	21	0.48449	25	0.2212	27	6	1	18
16	UC, CD	rs377648080	chr21	16811537	AAAAAAAAAACTC	A	0.16975	29	0.11481	36	0.20285	28	6	1	18
16	UC, CD	rs1736135	chr21	16805220	T	C	0.086186	15	0.6621	8	0.18412	29	7	1	18
16	UC, CD	rs1297269	chr21	16820081	A	T	0.086907	16	0.49408	24	0.14837	31	6	1	18
16	UC, CD	rs1736151	chr21	16814889	G	A	0.45093	38	0.12518	35	0.13454	32	5	1	18
16	UC, CD	rs1736015	chr21	16806316	C	A	0.18877	30	0.64811	9	0.13454	32	5	1	18
16	UC, CD	rs1297271	chr21	16823163	C	T	0.33289	34	0.29278	30	0.09069	36	6	1	18

## Sheet: Legend
Dataset EV1. Summary comparison of in silico methods and adapted MPRA to prioritise SNPs at these loci
AS, Ankylosing Spondylitis; Ps, Psoriasis; PSC, Primary Sclerosing Cholangitis; UC, ulcerative colitis; CD, Crohn’s disease; RA, rheumatoid arthritis; CeD, coeliac disease; SLE, Systemic Lupus Erythematosus; T1D, Type 1 Diabetes; ATD, autoimmune thyroid disease; MS, multiple sclerosis
DeepSEA funsig: functional significance score, equivalent to product of the geometric mean E-value across chromatin features and the geometric mean E-value of the evolutionary conservation scores (lower score = more likely to be functional)
DeepSEA funsig rank: order of SNPs from most to least likely to be functionally significant
DeepSEA GWAS-probability: Results of classifier GWAS lead SNPs (higher value = more likely to be lead SNP)
DeepSEA GWAS-probability rank: order of SNPs from most to least likely to be lead SNP
RegulomeDB score: Score representing a model integrating functional genomics features along with continuous values such as ChIP-seq signal, DNase-seq signal, information content change, and DeepSEA scores among others (higher value = more likely to be regulatory).
RegulomeDB score rank: order of SNPs from highest to lowest Regulome DB score
Regulome category: rank score for variant based on number of datasets predicting a functional effect - see https://regulomedb.org/regulome-help/
MPRA meta.P bonferroni (stim. CD4 T cells): Bonferroni-corrected fixed effects meta-analysis P value for most significant construct for each SNP from MPRA in stimulated CD4 T cells
MPRA rank: : order of SNPs from most to least significant in MPRA
Co-ordinates based on hg19
